# Supplementary material for: Unraveling the Role of BAG3 in Hepatic Fibrosis: Genetic and Biomarker Insights in Metabolic Dysfunction-Associated Steatotic Liver Disease (MASLD)
Source: Int J Mol Sci. 2025 Nov 22;26(23):11286. doi: 10.3390/ijms262311286 (PMC12692393; doi:10.3390/ijms262311286)
Supplement: Supplementary file 1 [file ijms-26-11286-s001.zip]

Archive with 1 entries (1 files):
- ijms-3972222-supplementary.pdf
